# Supplementary material for: Phase separation of Nur77 mediates celastrol-induced mitophagy by promoting the liquidity of p62/SQSTM1 condensates
Source: Nat Commun. 2021 Oct 13;12:5989. doi: 10.1038/s41467-021-26295-8 (PMC8514450; doi:10.1038/s41467-021-26295-8)
Supplement: Supplementary file 9 — Source Data [file 41467_2021_26295_MOESM9_ESM.xlsx]

## Sheet: Figure 1 e
Individual mitochondrial size(μm2)	Young-WT	Young-Nur77-/-	Aged-WT	Aged-Nur77-/-	Average mitochondrial size(μm2)	Young-WT	Young-Nur77-/-	Aged-WT	Aged-Nur77-/-	Individual mitochondrial size(μm2)	Compared	Young-WT vs Young-Nur77-/-	Young-WT vs Aged-WT	Aged-Nur77-/- vs Aged-WT	Aged-Nur77-/- vs Young-Nur77-/-
	2.225	4.224	4.385	1.236		1.149	1.812	1.574	2.163		method	Unpaired t test	Unpaired t test	Unpaired t test	Unpaired t test
	0.806	0.539	4.061	1.3		1.053	1.923	1.457	2.274		P value	<0.0001	<0.0001	0.0013	0.0721
	0.76	0.781	0.544	1.346		1.248	1.753	1.674	2.097		P value summary	****	****	**	ns
	0.846	0.993	0.914	4.025		1.1	1.8	1.5	2.1		Significantly different (P < 0.05)?	Yes	Yes	Yes	No
	4.118	1.019	1.512	0.609		1.2	1.86	1.64	2.26		One- or two-tailed P value?	Two-tailed	Two-tailed	Two-tailed	Two-tailed
	2.495	3.395	1.177	1.116							t, df	t=5.548, df=567	t=3.994, df=581	t=3.223, df=552	t=1.802, df=538
	0.518	1.666	1.85	1.095							Mean of column A	1.149	1.149	1.574	1.812
	1.912	1.104	0.536	0.634							Mean of column B	1.812	1.574	2.163	2.163
	1.447	0.982	1.746	0.51							Difference between means (B - A) ± SEM	0.6632 ± 0.1195	0.4245 ± 0.1063	0.5898 ± 0.1830	0.3511 ± 0.1948
	1.188	1.208	0.59	0.602							95% confidence interval	0.4284 to 0.8980	0.2158 to 0.6333	0.2304 to 0.9493	-0.03157 to 0.7338
	2.142	0.576	2.455	1.12							R squared (eta squared)	0.05149	0.02672	0.01847	0.006002
	0.565	0.613	0.785	1.35							Sample size, column A/B	316/253	316/267	287/267	287/253
	1.127	3.856	0.551	1.931
	0.67	0.509	3.013	0.829
	0.554	1.714	1.235	2.434
	0.605	5.298	1.966	2.455						Average mitochondrial size(μm2)	Compared	Young-WT vs Young-Nur77-/-	Young-WT vs Aged-WT	Aged-Nur77-/- vs Aged-WT	Aged-Nur77-/- vs Young-Nur77-/-
	0.655	0.747	0.958	3.394							method	Unpaired t test	Unpaired t test	Unpaired t test	Unpaired t test
	1.08	1.439	0.925	1.913							P value	0.0008	0.0077	0.0017	0.0083
	0.518	0.602	1.462	0.723							P value summary	***	**	**	**
	1.292	2.926	0.544	1.871							Significantly different (P < 0.05)?	Yes	Yes	Yes	Yes
	0.781	11.637	1.242	4.333							One- or two-tailed P value?	Two-tailed	Two-tailed	Two-tailed	Two-tailed
	0.637	5.469	0.637	1.045							t, df	t=9.036, df=4	t=4.964, df=4	t=7.505, df=4	t=4.858, df=4
	0.846	5.793	1.152	0.67							Mean of column A	1.15	1.15	1.568	0.0083
	5.31	0.632	4.72	2.285							Mean of column B	1.829	1.568	2.178	**
	0.533	9.15	1.184	1.045							Difference between means (B - A) ± SEM	0.6793 ± 0.07518	0.4183 ± 0.08427	0.6097 ± 0.08123	Yes
	0.749	2.476	1.368	1.608							95% confidence interval	0.4706 to 0.8881	0.1844 to 0.6523	0.3841 to 0.8352	Two-tailed
	1.44	2.171	0.72	0.606							R squared (eta squared)	0.9533	0.8604	0.9337	t=4.858, df=4
	1.296	0.677	1.692	0.655							Sample size, column A/B	5	5	5	5
	0.792	0.781	1.159	1.283
	0.504	1.22	1.757	0.928
	1.253	1.06	1.397	0.709
	0.626	1.554	0.641	2.037
	0.713	2.19	0.742	1.8
	0.695	0.591	0.817	0.762
	0.565	1.026	0.547	0.971
	0.94	2.011	1.994	1.906
	0.551	4.179	5.868	1.541
	0.803	0.535	3.427	6.77
	0.724	0.703	1.274	2.012
	2.203	1.673	1.033	4.404
	0.929	0.922	1.26	0.723
	1.235	2.647	2.653	0.528
	1.426	2.684	1.228	3.837
	0.587	1.93	8.046	0.521
	0.644	0.547	0.594	5.364
	0.616	1.84	1.685	1.474
	0.562	2.439	1.699	1.29
	0.846	1.097	0.54	0.716
	1.915	0.595	0.504	0.563
	3.481	2.376	0.81	3.607
	0.893	1.324	2.383	0.542
	1.13	1.982	3.092	3.231
	0.677	1.034	4.68	3.624
	0.688	0.554	1.235	0.992
	2.002	6.436	0.569	0.776
	0.713	0.877	0.752	4.786
	0.626	3.406	4.187	1.258
	1.933	0.833	0.623	2.678
	0.893	3.61	0.587	3.394
	0.601	1.365	1.966	3.557
	1.087	0.706	1.22	2.809
	0.572	1.8	1.595	3.468
	0.533	3.357	0.518	0.868
	0.86	1.662	2.153	2.838
	4.417	1.249	0.785	4.606
	0.508	1.811	3.164	0.988
	0.994	1.093	0.706	0.613
	2.171	0.673	0.598	1.41
	1.123	4.41	9.335	1.828
	0.648	8.73	1.732	0.624
	0.583	2.082	0.785	0.517
	0.698	1.008	0.608	2.119
	1.879	0.587	3.665	0.634
	0.662	1.216	0.612	9.991
	0.979	0.989	0.871	1.258
	0.846	3.807	0.641	0.758
	2.023	1.424	0.565	1.346
	0.796	0.941	0.648	1.764
	0.655	1.744	0.727	0.801
	0.77	1.45	1.307	4.577
	0.684	0.532	3.593	1.18
	1.087	1.491	1.559	1.903
	0.983	0.64	2.387	3.78
	1.13	0.87	1.379	1.254
	0.5	6.916	0.752	2.682
	0.731	0.725	0.508	7.901
	1.346	4.517	0.612	1.499
	0.691	16.999	2.358	19.989
	1.069	2.346	1.508	6.728
	0.961	0.666	0.878	1.19
	0.846	1.811	0.554	4.57
	0.508	0.758	0.958	2.834
	0.605	1.011	0.972	11.677
	0.95	1.257	1.123	1.024
	1.066	5.142	2.106	1.903
	1.123	1.833	0.587	0.879
	0.752	1.576	2.408	7.412
	2.653	0.933	1.361	3.224
	0.864	4.54	0.68	2.381
	0.752	1.067	2.333	0.514
	0.95	0.699	3.83	2.292
	2.542	0.918	1.627	0.51
	1.004	2.625	0.774	15.032
	0.616	1.61	1.292	0.737
	0.666	0.573	0.929	0.723
	1.08	1.108	1.843	1.29
	0.594	1.457	0.76	6.554
	0.533	0.892	3.182	2.887
	0.853	0.866	0.871	0.567
	1.447	2.249	1.242	0.694
	2.088	1.26	2.279	3.203
	2.005	1.13	0.936	4.818
	0.936	1.205	2.207	8.159
	3.164	6.804	0.554	0.542
	0.644	1.223	0.922	0.974
	2.246	2.528	0.554	0.634
	0.666	6.782	0.706	0.758
	1.53	0.602	0.799	5.654
	1.714	0.647	0.774	1.729
	0.626	1.034	1.703	3.982
	1.098	2.387	5.45	0.634
	0.533	0.625	1.278	6.979
	0.544	0.543	1.109	1.073
	1.03	0.61	0.756	1.991
	0.587	1.101	0.857	5.846
	0.94	0.974	1.202	4.173
	0.713	0.565	0.58	1.442
	1.386	1.234	2.815	0.772
	2.002	1.197	1.31	0.648
	0.504	8.537	0.76	2.98
	0.706	1.588	0.716	0.641
	1.48	1.45	1.822	0.627
	1.742	0.777	1.591	2.799
	1.436	0.725	0.565	1.052
	0.554	2.595	0.734	1.038
	0.936	0.896	1.71	5.098
	0.616	1.584	1.116	5.75
	0.742	0.829	1.199	20.092
	0.767	0.755	0.572	6.133
	3.744	0.758	0.86	1.977
	1.325	3.606	2.61	0.677
	1.919	0.569	0.814	1.346
	0.616	0.996	1.958	1.963
	0.752	0.729	1.084	1.651
	0.954	0.547	0.533	0.694
	1.462	1.699	1.012	1.81
	0.67	1.636	1.051	1.672
	1.055	1.056	0.706	0.641
	1.015	0.877	0.774	0.889
	0.756	1.29	0.562	3.228
	0.63	1.933	0.63	0.503
	4.842	1.03	0.976	7.475
	0.504	1.127	0.792	0.698
	0.792	1.197	0.817	5.208
	0.594	1.673	0.958	1.591
	0.724	0.785	0.5	2.14
	1.548	1.242	1.343	2.122
	0.533	0.796	3.902	0.709
	0.662	3.324	1.019	3.738
	0.623	2.424	0.763	0.914
	0.576	1.193	2.336	1.562
	0.641	2.093	0.587	0.882
	1.256	6.053	0.86	0.539
	0.706	2.194	2.466	0.51
	1.048	1.108	3.168	1.701
	0.515	2.599	1.548	2.593
	0.713	1.398	11.016	1.056
	2.574	0.558	1.242	0.96
	0.565	0.565	1.339	3.27
	1.829	0.692	1.368	1.867
	1.105	1.669	0.965	0.748
	0.619	2.952	0.569	1.92
	0.72	1.811	0.655	2.639
	0.515	1.803	1.678	0.687
	0.518	2.153	1.494	1.729
	0.587	0.996	0.774	2.051
	0.655	1.625	0.508	6.728
	0.821	1.461	1.53	0.737
	0.749	1.227	2.153	0.847
	0.637	0.84	4.309	0.613
	1.717	1.301	0.774	0.996
	3.29	2.48	0.616	0.528
	0.522	3.331	5.202	6.558
	1.321	2.305	1.465	1.251
	1.357	1.13	1.606	0.567
	0.893	1.963	1.015	0.811
	0.868	0.941	1.357	0.503
	0.904	0.55	0.594	0.893
	5.414	0.587	0.536	0.531
	0.515	2.748	0.637	3.865
	3.348	2.357	4.23	2.824
	1.58	0.532	0.58	1.081
	0.518	1.193	1.426	0.907
	1.487	2.432	0.594	3.114
	1.368	1.956	0.846	1.679
	2.315	0.71	3.474	0.521
	0.594	2.792	0.677	0.719
	1.116	2.651	1.685	1.105
	0.853	0.617	1.534	0.964
	0.965	0.602	1.642	0.67
	1.321	0.944	1.742	1.456
	1.879	0.502	0.886	0.694
	0.828	0.822	0.716	0.861
	2.293	3.406	1.508	1.13
	1.631	1.078	9.014	0.581
	0.533	2.748	0.904	4.29
	0.886	2.034	0.547	0.889
	1.073	1.517	0.569	1.403
	0.756	2.331	11.948	2.271
	1.091	1.84	2.722	0.588
	0.59	3.748	1.192	0.556
	1.148	1.747	1.285	1.035
	0.745	1.272	0.648	2.051
	1.231	1.532	2.84	2.175
	0.824	0.632	0.547	0.595
	1.894	2.599	0.774	2.027
	0.922	1.394	0.799	1.233
	1.307	3.826	0.727	6.777
	0.698	0.64	0.558	2.501
	1.091	0.956	1.354	5.371
	1.483	1.948	0.526	12.754
	1.688	0.844	1.894	3.242
	0.634	0.978	0.842	0.659
	0.583	0.595	1.152	0.553
	0.612	1.417	5.404	0.677
	0.601	0.788	1.292	1.403
	3.031	1.115	0.641	0.893
	0.59	0.632	6.39	0.521
	0.637	1.483	0.806	0.709
	0.601	2.521	0.558	0.942
	0.907	0.907	0.587	2.721
	2.045	0.959	0.688	0.737
	1.688	1.298	0.724	1.144
	0.824	0.521	4.831	8.609
	1.678	0.506	0.63	0.712
	0.511	1.554	0.583	2.93
	1.901	0.558	3.629	0.744
	0.529	0.621	1.246	0.68
	0.684	1.004	1.379	0.921
	0.893	1.197	1.073	2.795
	0.814	2.108	0.875	0.57
	0.824	1.004	1.235	1.545
	0.644	2.149	1.696	4.879
	1.494	0.762	0.504	0.712
	0.594	0.55	0.792	0.567
	0.896	2.733	0.673	1.297
	10.123	0.718	0.785	0.503
	1.591	0.781	1.487	0.659
	0.86	0.714	2.909	0.521
	0.515	0.714	0.583	0.833
	1.116	0.632	4.129	1.112
	0.778	0.814	0.526	1.41
	0.684	0.584	0.608	1.159
	1.008		1.21	2.434
	0.576		1.883	1.208
	0.673		0.727	2.732
	4.147		0.727	1.761
	1.307		0.677	1.194
	0.551		0.659	1.056
	1.307		0.871	2.827
	0.961		0.54	2.331
	0.605		0.922	0.655
	2.102		1.973	0.957
	0.508		0.706	2.147
	0.608		1.04	1.088
	0.626		1.274	0.765
	1.469		0.806	0.925
	0.958			0.709
	0.792			0.503
	2.261			4.308
	0.601			1.867
	0.724			0.691
	0.684			1.605
	0.54			1.095
	1.08			0.833
	0.976			0.694
	0.785			0.836
	1.541			0.935
	1.192			1.063
	1.998			1.523
	0.626			2.54
	0.529			0.68
	0.824			0.68
	2.682			0.602
	0.5			0.776
	0.565			0.769
	0.63			0.96
	0.767
	0.839
	2.66
	0.961
	1.735
	1.598
	0.558
	0.99
	0.648
	1.4
	0.601
	2.354
	0.716
	1.231
	1.933
	0.67
	0.77
	1.235
	0.94
	0.832
	0.839
	0.691
	0.691
	0.842
	0.612
	0.788
	0.684
	0.713
	0.853

## Sheet: Figure 1f
													Nur77
													GAPDH

## Sheet: Figure 1 h
Figure 1 h	Young-WT	Young-Nur77-/-	Aged-WT	Aged-Nur77-/-		Compared	Young-WT vs Young-Nur77-/-	Young-WT vs Aged-WT	Aged-Nur77-/- vs Aged-WT	Aged-Nur77-/- vs Young-Nur77-/-
	15	3	6	5		method	Unpaired t test	Unpaired t test	Unpaired t test	Unpaired t test
	16	4	5	3		P value	<0.0001	<0.0001	0.083	0.613
	18	7	5	4		P value summary	****	****	ns	ns
	12	5	4	1		Significantly different (P < 0.05)?	Yes	Yes	No	No
	13	2	8	5		One- or two-tailed P value?	Two-tailed	Two-tailed	Two-tailed	Two-tailed
						t, df	t=7.731, df=8	t=7.273, df=8	t=1.980, df=8	t=0.5262, df=8
						Mean of column A	14.8	14.8	5.6	4.2
						Mean of column B	4.2	5.6	3.6	3.6
						Difference between means (B - A) ± SEM	-10.60 ± 1.371	-9.200 ± 1.265	-2.000 ± 1.010	-0.6000 ± 1.140
						95% confidence interval	-13.76 to -7.438	-12.12 to -6.283	-4.329 to 0.3290	-3.229 to 2.029
						R squared (eta squared)	0.8819	0.8686	0.3289	0.03346
						Sample size, column A/B	5	5	5	5

## Sheet: Figure 2 c
Figure 2 c
	Largest puncta (μm) in cells
	Grounp	HeLa					Nur77-/-HeLa					Nur77-/-HeLa+GFP-Nur77						Compared	HeLa+cantrol vs HeLa+celastrol	Nur77-/-HeLa+cantrol vs Nur77-/-HeLa+celastrol	Nur77-/-HeLa+cantrol vs Nur77-/-HeLa+celastrol
	Control	1.04	1.31	1.25	1.04	0.998	0.877	0.671	0.928	0.806	0.521	1.11	1.38	1.38	1.12	1.42		method	Unpaired t test	Unpaired t test	Unpaired t test
	Celastrol	3.96	3.4	2.35	2.55	2.24	0.948	0.948	0.695	0.728	0.844	5.88	4.1	4.51	4.33	3.75		P value	0.0008	0.4518	<0.0001
																		P value summary	***	ns	****
																		Significantly different (P < 0.05)?	Yes	No	Yes
																		One- or two-tailed P value?	Two-tailed	Two-tailed	Two-tailed
																		t, df	t=5.210, df=8	t=0.7910, df=8	t=8.718, df=8
																		Mean of column A	1.128	0.7606	1.282
																		Mean of column B	2.9	0.8326	4.514
																		Difference between means (B - A) ± SEM	1.772 ± 0.3402	0.07200 ± 0.09102	3.232 ± 0.3707
																		95% confidence interval	0.9879 to 2.557	-0.1379 to 0.2819	2.377 to 4.087
																		R squared (eta squared)	0.7724	0.07254	0.9048
																		Sample size, column A/B	5	5	5
	No of puncta >0.5 μm in cells
	Grounp	HeLa					Nur77-/-HeLa					Nur77-/-HeLa+GFP-Nur77						Compared	HeLa+cantrol vs HeLa+celastrol	Nur77-/-HeLa+cantrol vs Nur77-/-HeLa+celastrol	Nur77-/-HeLa+cantrol vs Nur77-/-HeLa+celastrol
	Control	5	3	1	3	5	1	2	1	2	2	5	4	4	3	5		method	Unpaired t test	Unpaired t test	Unpaired t test
		2	2	1	2	1	1	2	2	2	2	6	4	6	2	2		P value	<0.0001	0.1046	<0.0001
	Celastrol	6	9	10	8	7	2	3	1	2	3	8	10	15	12	17		P value summary	****	ns	****
		12	10	12	11	9	2	3	1	2	3	8	9	9	14	10		Significantly different (P < 0.05)?	Yes	No	Yes
																		One- or two-tailed P value?	Two-tailed	Two-tailed	Two-tailed
																		t, df	t=8.678, df=18	t=1.709, df=18	t=6.466, df=18
																		Mean of column A	2.5	1.7	4.1
																		Mean of column B	9.4	2.2	11.2
																		Difference between means (B - A) ± SEM	6.900 ± 0.7951	0.5000 ± 0.2925	7.100 ± 1.098
																		95% confidence interval	5.230 to 8.570	-0.1145 to 1.115	4.793 to 9.407
																		R squared (eta squared)	0.8071	0.1397	0.6991
																		Sample size, column A/B	10	10	10

## Sheet: Figure 4f
	Control	Celastrol
	6	78
	5	65		Compared	HeLa+cantrol vs HeLa+celastrol
	1	58		method	Unpaired t test
				P value	0.0005
				P value summary	***
				Significantly different (P < 0.05)?	Yes
				One- or two-tailed P value?	Two-tailed
				t, df	t=10.40, df=4
				Mean of column A	4
				Mean of column B	67
				Difference between means (B - A) ± SEM	63.00 ± 6.055
				95% confidence interval	46.19 to 79.81
				R squared (eta squared)	0.9644
				Sample size, column A/B	5

## Sheet: Figure 5 b
													Myc-Nur77
													Flag-p62

## Sheet: Figure 5 c
	Input-Myc-p62
															co-Ip-Myc-p62
	input-Flag-Nur77-LBD														IP-Flag-Nur77-LBD

## Sheet: Figure 6 b
Correlation coefficients(Nur77 or mutant vs p62, Lysosome)
	Grounp	Control										Celastrol											Compared	Nur77/p62+cantrol vs Nur77/p62+celastrol	Nur77/ Lysosome+cantrol vs Nur77/ Lysosome+celastrol	Nur77-LBD/p62+cantrol vs Nur77-LBD/p62+celastrol	Nur77-LBD/ Lysosome+cantrol vs Nur77-LBD/ Lysosome+celastrol	Nur77-IDR/p62+cantrol vs Nur77-IDR/p62+celastrol	Nur77-IDR/ Lysosome+cantrol vs Nur77-IDR/ Lysosome+celastrol
	Nur77/p62	0.03	0.07	0.08	0.08	0.09	0.1	0.12	0.23	0.21	0.09	0.57	0.65	0.67	0.57	0.82	0.71	0.57	0.78	0.6	0.82		method	Unpaired t test	Unpaired t test	Unpaired t test	Unpaired t test	Unpaired t test	Unpaired t test
		0.3	0.19	0.16	0.14	0.17	0.15	0.31	0.21	0.1	0.16	0.62	0.94	0.78	0.93	0.96	0.98	0.95	0.9	0.98	0.94		P value	<0.0001	<0.0001	<0.0001	0.061	0.8104	0.29
	Nur77/ Lysosome	0.07	0.1	0.15	0.11	0.2	0.17	0.19	0.11	0.07	0.08	0.67	0.94	0.95	0.82	0.57	0.52	0.56	0.56	0.73	0.57		P value summary	****	****	****	ns	ns	ns
		0.07	0.25	0.21	0.09	0.12	0.08	0.07	0.16	0.11	0.06	0.6	0.96	0.55	0.94	0.97	0.94	0.96	0.71	0.97	0.92		Significantly different (P < 0.05)?	Yes	Yes	Yes	No	No	No
	Nur77-LBD/p62	0.38	0.3	0.3	0.33	0.37	0.38	0.33	0.22	0.37	0.31	0.81	0.62	0.54	0.72	0.64	0.76	0.88	0.56	0.62	0.58		One- or two-tailed P value?	Two-tailed	Two-tailed	Two-tailed	Two-tailed	Two-tailed	Two-tailed
		0.23	0.31	0.37	0.32	0.07	0.28	0.26	0.16	0.3	0.23	0.78	0.74	0.57	0.51	0.47	0.69	0.81	0.89	0.95	0.97		t, df	t=16.55, df=38	t=15.31, df=38	t=10.99, df=38	t=2.905, df=38	t=0.2416, df=38	t=2.270, df=38
	Nur77-LBD/ Lysosome	0.12	0.13	0.07	0.11	0.14	0.22	0.08	0.07	0.15	0.12	0.23	0.24	0.23	0.22	0.15	0.11	0.14	0.07	0.14	0.09		Mean of column A	0.1495	0.1235	0.291	0.148	0.7945	0.1333
		0.11	0.21	0.11	0.06	0.03	0.15	0.13	0.11	0.1	0.06	0.21	0.13	0.12	0.2	0.13	0.06	0.17	0.15	0.31	0.22		Mean of column B	0.787	0.7705	0.7055	0.166	0.7845	0.095
	Nur77-IDR/p62	0.9	0.91	0.75	0.88	0.9	0.88	0.91	0.76	0.83	0.92	0.75	0.52	0.75	0.61	0.7	0.71	0.58	0.95	0.92	0.8		Difference between means (B - A) ± SEM	0.6375 ± 0.03851	0.6470 ± 0.04227	0.4145 ± 0.03771	0.05200 ± 0.01790	-0.01000 ± 0.04140	-0.03825 ± 0.01685
		0.86	0.83	0.65	0.5	0.75	0.54	0.86	0.87	0.61	0.78	0.9	0.91	0.98	0.81	0.75	0.76	0.84	0.97	0.86	0.62		95% confidence interval	0.5595 to 0.7155	0.5614 to 0.7326	0.3382 to 0.4908	0.01576 to 0.08824	-0.09380 to 0.07380	-0.07236 to -0.004135
	Nur77-IDR/ Lysosome	0.075	0.1	0.12	0.19	0.04	0.15	0.09	0.16	0.14	0.15	0.14	0.07	0.06	0.08	0.05	0.12	0.08	0.04	0.15	0.09		R squared (eta squared)	0.8782	0.8604	0.7607	0.1817	0.001533	0.1194
		0.08	0.19	0.13	0.07	0.11	0.19	0.3	0.2	0.07	0.11	0.1	0.23	0.07	0.08	0.04	0.09	0.08	0.12	0.08	0.13		Sample size, column A/B	20	20	20	20	20	20

## Sheet: Figure 6 d
Correlation coefficients(Nur77 or mutant vs Mitochondria, Lysosome )
	Grounp	Control																				Celastrol																					Compared	Nur77/Mitochondria+cantrol vs Nur77/Mitochondria+celastrol	Nur77/ Lysosome+cantrol vs Nur77/ Lysosome+celastrol	Nur77-IDR/Mitochondria+cantrol vs Nur77-IDR/Mitochondria+celastrol	Nur77-IDR/ Lysosome+cantrol vs Nur77-IDR/ Lysosome+celastrol	Nur77-LBD/Mitochondria2+cantrol vs Nur77-LBD/Mitochondria+celastrol	Nur77-LBD/ Lysosome+cantrol vs Nur77-LBD/ Lysosome+celastrol
	Nur77/Mitochondria	0.03	0.05	0.01	0.25	0.06	0.11	0.08	0.05	0.09	0.11	0.05	0.09	0.06	0.14	0.08		0.04	0.08	0.09	0.01	0.76	0.49	0.68	0.94	0.95	0.91	0.95	0.92	0.91	0.88	0.71	0.9	0.75	0.75	0.95	0.88	0.92	0.78	0.85	0.83		method	Unpaired t test	Unpaired t test	Unpaired t test	Unpaired t test	Unpaired t test	Unpaired t test
	Nur77/ Lysosome	0.04	0.08	0.03	0.06	0.02	0.12	0.13	0.06	0.09	0.19	0.08	0.07	0.05	0.11	0.03	0.04	0.06	0.03	0.01	0.07	0.92	0.72	0.85	0.9	0.93	0.92	0.89	0.95	0.88	0.78	0.74	0.88	0.41	0.78	0.89	0.85	0.89	0.95	0.88	0.85		P value	<0.0001	<0.0001	0.053	0.5265	<0.0001	0.57
	Nur77-IDR/Mitochondria	0.12	0.08	0.04	0.08	0.15	0.08	0.2	0.13	0.1	0.12	0.07	0.04	0.08	0.13	0.22	0.11	0.08	0.15	0.03	0.07	0.07	0.13	0.14	0.05	0.16	0.1	0.31	0.13	0.11	0.16	0.14	0.11	0.17	0.32	0.13	0.08	0.07	0.18	0.16	0.2		P value summary	****	****	ns	ns	****	ns
	Nur77-IDR/ Lysosome	0.12	0.13	0.2	0.11	0.1	0.2	0.15	0.11	0.06	0.13	0.15	0.11	0.07	0.13	0.09	0.13	0.04	0.12	0.06	0.03	0.16	0.1	0.14	0.13	0.07	0.11	0.06	0.13	0.1	0.12	0.13	0.11	0.03	0.16	0.11	0.15	0.07	0.08	0.04	0.07		Significantly different (P < 0.05)?	Yes	Yes	No	No	Yes	No
	Nur77-LBD/Mitochondria	0.15	0.17	0.18	0.2	0.19	0.11	0.3	0.2	0.29	0.2	0.12	0.08	0.15	0.06	0.09	0.08	0.18	0.21	0.1	0.06	0.95	0.9	0.8	0.91	0.96	0.8	0.78	0.9	0.68	0.92	0.85	0.82	0.9	0.93	0.75	0.92	0.93	0.95	0.9	0.94		One- or two-tailed P value?	Two-tailed	Two-tailed	Two-tailed	Two-tailed	Two-tailed	Two-tailed
	Nur77-LBD/ Lysosome	0.11	0.1	0.19	0.18	0.17	0.1	0.22	0.09	0.15	0.22	0.1	0.08	0.12	0.08	0.05	0.1	0.23	0.11	0.23	0.03	0.13	0.15	0.15	0.1	0.16	0.2	0.22	0.11	0.16	0.13	0.16	0.15	0.16	0.14	0.07	0.12	0.11	0.15	0.16	0.11		t, df	t=25.48, df=37	t=26.96, df=38	t=2.182, df=38	t=0.6393, df=38	t=30.94, df=38	t=0.5730, df=38
																																											Mean of column A	0.07789	0.0685	0.104	0.112	0.156	0.133
																																											Mean of column B	0.8355	0.843	0.146	0.1035	0.8745	0.142
																																											Difference between means (B - A) ± SEM	0.7576 ± 0.02973	0.7745 ± 0.02873	0.04200 ± 0.01925	-0.008500 ± 0.01330	0.7185 ± 0.02323	0.009000 ± 0.01571
																																											95% confidence interval	0.6974 to 0.8178	0.7163 to 0.8327	0.003038 to 0.08096	-0.03542 to 0.01842	0.6715 to 0.7655	-0.02280 to 0.04080
																																											R squared (eta squared)	0.9461	0.9503	0.1114	0.01064	0.9618	0.008567
																																											Sample size, column A/B	20	20	20	20	20	20

## Sheet: Figure 6 e
		input-Myc
		GFP-LC3
		Flag-p62

[truncated: 18 more sheets: Figure 6 f, Figure 7 b, Figure 7 c, Figure 7 d, Supplementary Figure 1 d, Supplementary Figure 1 e, Supplementary Figure 1 f, Supplementary Figure 1 i-j, Supplementary Figure 1 n-p, Supplementary Figure 3, Supplementary Figure 4 b, Supplementary Figure 4 e-f, Supplementary Figure 5 b, Supplementary Figure 6b, Supplementary Figure 6c-f, Supplementary Figure 7 b, Supplementary Figure 7 c, Supplementary Figure 7 d]
